# Supplementary material for: Individual differences in inhibitory control may influence how endangered eels deal with river barriers during migration
Source: Anim Cogn. 2026 Mar 7;29(1):32. doi: 10.1007/s10071-026-02056-2 (PMC12979361; doi:10.1007/s10071-026-02056-2)
Supplement: Supplementary file 1 — Supplementary Material 1 [file 10071_2026_2056_MOESM1_ESM.zip]

Archive with 3 entries (2 files):
- ESM_2/
- ESM_2/Code.R
- ESM_2/Dataset.xlsx
