# Supplementary material for: Individual differences in inhibitory control may influence how endangered eels deal with river barriers during migration
Source: Anim Cogn. 2026 Mar 7;29(1):32. doi: 10.1007/s10071-026-02056-2 (PMC12979361; doi:10.1007/s10071-026-02056-2)
Supplement: Supplementary file 1 — Supplementary Material 1 [file 10071_2026_2056_MOESM1_ESM.zip › ESM_2/Code.R]

Individual differences in inhibitory control may influence how endangered eels deal with river barriers during migration

Gaia De Russi1,*, Mattia Lanzoni2, Giuseppe Castaldelli2, Cristiano Bertolucci1, Angelo Bisazza3, Tyrone Lucon-Xiccato1

1Department of Life Sciences and Biotechnology, University of Ferrara, Ferrara, Italy.
2Department of Environmental and Prevention Sciences, University of Ferrara, Ferrara, Italy.
3Department of General Psychology, University of Padova, Padova, Italy.

*Correspondence: gaia.derussi@unife.it


####   Libraries ####

library(ggplot2)
library(ggcorrplot)
library(metan)
library(effectsize)
library(boot)
library(DescTools)
library(dplyr)
library(lme4)
library(lmerTest)
library(car)
library(performance)
library(effects)
library(readxl)
library(EFA.dimensions)
library(EFAtools)
library(betareg)
library(boot)
library(DescTools)
library(dplyr)
library(writexl)

####   Datasets   ####

data_traits<-read_excel(file.choose(),sheet=2)
temp_corridors<-read_excel(file.choose(),sheet=3)
temp_starting_sector<-read_excel(file.choose(),sheet=4)
temp_barrier<-read_excel(file.choose(),sheet=5)
temp_shelter<-read_excel(file.choose(),sheet=6)
temp_shelter_attempts<-read_excel(file.choose(),sheet=7)

# data_traits:	Subjects value for each measured variable 
# temp_corridors:	Time spent for each swimming attempt 
# temp_starting_sector:	Time spent in the starting sector for each entry
# temp_barrier:	Time spent blocked in the barrier in each trial
# temp_shelter:	Time spent trying to enter the shelter for each attempt
# temp_shelter_attempts:	Shelter entering attempts made each minute


####   Medians and t.test   ####
MedianCI(
  data_traits$"trait",
  conf.level = 0.95,
  sides = "two.sided",
  method ="exact",
  na.rm = FALSE)

total.time.corridors<-temp_corridors%>%
  group_by(ID)%>% 
  summarise(Sum=sum(Time))

total.time.starting.sector<-temp_starting_sector%>%
  group_by(ID)%>% 
  summarise(Sum=sum(Time))

t.test(total.time.corridors$Sum / (40*60)*100, total.time.starting.sector$Sum / (40*60)*100, paired = TRUE, var.equal = TRUE )

t.test(data_traits$Perc.switches, mu=50)


####   Temporal trends   ####
temp_corridors_lm=lmer(Time~Attempt+(1|ID), data=temp_corridors)
anova(temp_corridors_lm)
summary(temp_corridors_lm)
icc(temp_corridors_lm)

temp_starting_sector_lm=lmer(Time~Attempt+(1|ID), data=temp_starting_sector)
anova(temp_starting_sector_lm)
summary(temp_starting_sector_lm)
icc(temp_starting_sector_lm)

temp_barrier_lm=lmer(Time~Trial+(1|ID), data=temp_barrier)
anova(temp_barrier_lm)
summary(temp_barrier_lm)
icc(temp_barrier_lm)

temp_shelter_lm=lmer(Time~Attempt+(1|ID), data=temp_shelter)
anova(temp_shelter_lm)
summary(temp_shelter_lm)
icc(temp_shelter_lm)

temp_shelter_attempts_lm<-glmer(Attempts~Minute+(1|ID), family=poisson, temp_shelter_attempts)
Anova(temp_shelter_attempts_lm)
summary(temp_shelter_attempts_lm)
icc(temp_shelter_attempts_lm)

####   Correlation matrix   ####
regression_res<-data_traits[,2:4]
matrix<-data_traits[,5:9]

corr<-corr_coef(matrix,use="pairwise.complete.obs", method="spearman")
write.csv(corr$cor, "index.corr.csv")
write.csv(corr$pval, "p.value.csv")

p.corrected <- p.adjust(corr$pval, method = "holm")
p.corrected <- matrix(p.corrected, 
                      nrow = nrow(corr$pval), 
                      ncol = ncol(corr$pval),
                      dimnames = dimnames(corr$pval))

####   PCA   ####
data_pca<-matrix[-2]
data_pca_corr<-corr_coef(matrix,use="pairwise.complete.obs", method="spearman")
KMO(data_pca_corr$cor)

res_pca<-EFA.dimensions::PCA(data_pca, corkind='spearman', Nfactors=1, Ncases=NULL, rotation='promax', 
                           ppower=3, verbose=TRUE)
res_pca$varexplNOROT1
res_pca$loadingsNOROT

pca_score<-EFA_SCORES(data=data_pca, method = 'PCA', corkind = "spearman")
pca_score$FactorScores
PC1<-pca_score$FactorScores[,1]


####   Regressions   ####    
Regr_Attempts<-glm(regression_res$Upstream.swimming.attempts ~ PC1, family = quasipoisson)
summary(Regr_Attempts)

regression_res$Perc.corridors_prop <- regression_res$Perc.corridors / 100
Regr_Corridors <- betareg(regression_res$Perc.corr_prop ~ PC1)
summary(Regr_Corridors)

regression_res$Perc.switches_prop <- regression_res$Perc.switches / 100
Regr_Index <- betareg(regression_res$Perc.corridors_prop ~ PC1)
summary(Regr_Index)


####   Figures #####
my_theme = theme(
  axis.title.x = element_text(size = 14),
  axis.text.x = element_text(size = 12),
  axis.text.y = element_text(size = 12),
  axis.title.y = element_text(size = 14))

### FIG 1 ###
matrix1<-matrix
colnames(matrix1)<-c("VAR1","VAR2","VAR3","VAR4","VAR5")
data.c<-cor(matrix,use="pairwise.complete.obs", method="spearman")

Fig1A<-ggcorrplot(data.c,outline.color = "white", type="lower", lab=TRUE,lab_size =5.0,colors=c("#0000ff", "white", "red"))

Fig1B_mainpanel <- ggplot(data = matrix, aes(x =Barrier.first.trial , y = Barrier.total)) + 
  geom_point() +
  theme_bw() +
  theme(axis.text.x=element_text(size=10))+
  my_theme+
  labs(y="Time spent in the barrier (s)", x="Time spent in the barrier in the first trial (s)")+
  scale_x_continuous(limits=c(0,35), breaks=c(0,5,10,15,20,25,30,35))+
  scale_y_continuous(limits=c(0,45), breaks=c(0,5,10,15,20,25,30,35,40,45))

Fig1B_smallpanel <- ggplot(data = matrix, aes(x = rank(Barrier.first.trial) , y = rank(Barrier.total))) + 
  geom_point() +
  theme_bw() +
  theme(axis.text.x=element_text(size=10))+
  my_theme+
  labs(y="", x="")+
  scale_x_continuous(limits=c(1,13))+
  scale_y_continuous(limits=c(1,13))
  
Fig1C_mainpanel <- ggplot(data = matrix, aes(x = Barrier.total, y = Unsuccessful.trial)) + 
  geom_point() +
  theme_bw() +
  theme(axis.text.x=element_text(size=10))+
  my_theme+
  labs(y="Unsuccessful trials (%)", x="Time spent in the barrier (s)")+
  scale_x_continuous(limits=c(0,45), breaks=c(0,5,10,15,20,25,30,35,40,45))+
  scale_y_continuous(limits=c(0, 100), breaks=c(0,20,40,60,80,100))

Fig1C_smallpanel <- ggplot(data = matrix, aes(x = rank(Barrier.total), y = rank(Unsuccessful.trial))) + 
  geom_point() +
  theme_bw() +
  theme(axis.text.x=element_text(size=10))+
  my_theme+
  labs(y="", x="")+
  scale_x_continuous(limits=c(1,13))+
  scale_y_continuous(limits=c(1,13))

Fig1D_mainpanel<-ggplot(data = matrix, aes(x =Barrier.first.trial, y = Unsuccessful.trial)) + 
  geom_point() +
  theme_bw() +
  theme(axis.text.x=element_text(size=10))+
  my_theme+
  labs(y="Unsuccessful trials (%)", x="Time spent in the barrier in the first trial (s)")+
  scale_x_continuous(limits=c(0,35), breaks=c(0,5,10,15,20,25,30,35))+
  scale_y_continuous(limits=c(0, 100), breaks=c(0,20,40,60,80,100))

Fig1D_smallpanel<-ggplot(data = matrix, aes(x =rank(Barrier.first.trial), y = rank(Unsuccessful.trial))) + 
  geom_point() +
  theme_bw() +
  theme(axis.text.x=element_text(size=10))+
  my_theme+
  labs(y="", x="")+
  scale_x_continuous(limits=c(1,13))+
  scale_y_continuous(limits=c(1,13))

Fig1E_mainpanel<-ggplot(data = matrix, aes(x =Barrier.first.trial, y = Shelter.attempts.time)) + 
  geom_point() +
  theme_bw() +
  theme(axis.text.x=element_text(size=10))+
  my_theme+
  labs(y="Time spent attempting to enter the shelter (s)", x="Time spent in the barrier in the first trial (s)")+
  scale_x_continuous(limits=c(0,35), breaks=c(0,5,10,15,20,25,30,35))+
  scale_y_continuous(limits=c(0,125), breaks=c(0,25,50,75,100,125))

Fig1E_smallpanel<-ggplot(data = matrix, aes(x = rank(Barrier.first.trial), y = rank(Shelter.attempts.time))) + 
  geom_point() +
  theme_bw() +
  theme(axis.text.x=element_text(size=10))+
  my_theme+
  labs(y="", x="")+
  scale_x_continuous(limits=c(1,13))+
  scale_y_continuous(limits=c(1,13))
  
### FIG 2 ###
Fig2A<- ggplot(mapping= aes(x = PC1, y =  regression_res$Upstream.swimming.attempts)) + 
  geom_point(colour="#4a4a4a") +
  geom_smooth(method = lm, colour="#737373", fill="lightblue")+
  theme_bw()+
  my_theme+
  xlab("PC1")+
  ylab("Attempts to swim upstream (n)")+
  scale_x_continuous(breaks=c(-2.5,-2,-1.5,-1,-0.5,0,0.5,1,1.5,2,2.5,3))+
  scale_y_continuous(breaks=c(15,30,45,60,75,90))

Fig2B<-ggplot(mapping= aes(x = PC1, y = regression_res$Perc.corridors)) + 
  geom_point(colour="#4a4a4a") +
  geom_smooth(method = lm, colour="#737373", fill="lightblue")+
  theme_bw()+
  xlab("PC1")+
  my_theme+
  ylab("Time spent in the corridors (%)")+
  scale_x_continuous(breaks=c(-2.5,-2,-1.5,-1,-0.5,0,0.5,1,1.5,2,2.5,3))+
  scale_y_continuous(breaks=c(0,2,4,6))

Fig2C<-ggplot(mapping= aes(x = PC1, y =  regression_res$Perc.switches)) + 
  geom_point(colour="#4a4a4a") +
  geom_smooth(method = lm, colour="#737373", fill="lightblue")+
  theme_bw()+
  my_theme+
  xlab("PC1")+
  ylab("Switches between corridors (%)")+
  scale_x_continuous(breaks=c(-2.5,-2,-1.5,-1,-0.5,0,0.5,1,1.5,2,2.5,3))+
  scale_y_continuous(breaks=c(0,10,20,30,40,50,60,70,80,90,100))

### FIG S2 ###
corr<-total.time.corridors$Sum / (40*60)*100
starting.sect<-total.time.starting.sector$Sum / (40*60)*100

FigS2A<-ggplot( mapping=  aes(x = corr))+
  theme_bw()+
  geom_histogram(colour="black", fill="lightblue", binwidth = 10) +
  geom_density(aes(y=10*..count..),alpha = 0.3, fill = "grey40", xlim = c(0, 100)) +
  labs(y= "Absolute frequency", x = "Time spent in the corridors (%)")+
  scale_x_continuous(limits=c(0,105),breaks=c(0,10,20,30,40,50,60,70,80,90,100))+
  scale_y_continuous(breaks=c(1,2,3,4,5,6))

FigS2B<-ggplot(mapping= aes(x = starting.sect))+
  theme_bw()+
  geom_histogram(colour="black", fill="lightblue", binwidth = 10) +
  geom_density(aes(y=10*..count..),alpha = 0.3, fill = "grey40", xlim = c(0, 100)) +
  labs(y= "Absolute frequency", x = "Time spent in the starting sector (%)")+
  scale_x_continuous(limits=c(-5,100),breaks=c(0,10,20,30,40,50,60,70,80,90,100))+
  scale_y_continuous(breaks=c(1,2,3,4,5,6))

temp.corr<-Effect("Attempt",temp_corridors_lm,xlevels=list(Attempt=c(1:93)))
FigS2C<-ggplot(as.data.frame(temp.corr),aes(Attempt,fit))+
  geom_line(size=1.0)+
  my_theme+
  geom_point(size=2)+
  geom_ribbon(fill="lightblue",alpha=0.3,aes(ymin=lower,ymax=upper))+
  ylab("Time spent in the corridors (s)")+
  xlab("Entry number")+
  scale_x_continuous(breaks=c(0,10,20,30,40,50,60,70,80,90))+
  theme_bw()

temp.starting.sect<-Effect("Attempt",temp_starting_sector_lm,xlevels=list(Attempt=c(1:94)))
FigS2D<-ggplot(as.data.frame(temp.starting.sect),aes(Attempt,fit))+
  geom_line(size=1.0)+
  my_theme+
  geom_point(size=2)+
  geom_ribbon(fill="lightblue",alpha=0.3,aes(ymin=lower,ymax=upper))+
  ylab("Time spent in the starting sector (s)")+
  xlab("Entry number")+
  scale_x_continuous(breaks=c(1,15,30,45,60,75,90))+
  theme_bw()  

### FIG S3 ###

FigS3A<-ggplot(data_traits, aes(x = Unsuccessful.trial))+
    theme_bw()+
    my_theme+
    geom_histogram(colour="black", fill="lightblue", binwidth = 20)+
    geom_density(aes(y=20*..count..),alpha = 0.3, fill = "grey40")+
    labs(y= "Absolute frequency", x = "Unsuccessful trials (%)")+
    scale_x_continuous(breaks=c(0,20,40,60,80,100))+
    scale_y_continuous(breaks=c(1,2,3,4,5,6,7,8))  

FigS3B<-ggplot(data_traits, aes(x = Barrier.total))+
  theme_bw()+
  my_theme+
  geom_histogram(colour="black", fill="lightblue", binwidth = 2)+
  geom_density(aes(y=2*..count..),alpha = 0.3, fill = "grey40")+
  labs(y= "Absolute frequency", x = "Time spent in the barrier (s)")+
  scale_x_continuous(breaks=c(0,5,10,15,20,25,30,35,40,45))

FigS3C<-ggplot(data_traits, aes(x = Barrier.first.trial ))+
  theme_bw()+
  my_theme+
  geom_histogram(colour="black", fill="lightblue", binwidth = 2)+
  geom_density(aes(y=2*..count..),alpha = 0.3, fill = "grey40")+
  labs(y= "Absolute frequency", x = "Time spent in the barrier in the first trial (s)")+
  scale_x_continuous(breaks=c(0,4,8,12,16,20,24,28,32))


temp.barr<-Effect("Trial",temp_barrier_lm,xlevels=list(Trial=c(1:5)))

FigS3D<-ggplot(as.data.frame(temp.barr),aes(Trial,fit))+
  geom_line(size=1.0)+
  geom_point(size=2.5)+
  geom_ribbon(fill="lightblue",alpha=0.3,aes(ymin=lower,ymax=upper))+
  ylab("Time spent in the barrier (s)")+
  xlab("Trial")+
  scale_x_continuous(breaks=c(1:5))+
  theme_bw()+
  my_theme

FigS3E<-ggplot(data_traits, aes(x = Shelter.attempts))+
  theme_bw()+
  my_theme+
  geom_histogram(colour="black", fill="lightblue", binwidth = 2)+
  geom_density(aes(y=2*..count..),alpha = 0.3, fill = "grey40")+
  labs(y= "Absolute frequency", x = "Shelter entry attempts (n)")+
  scale_x_continuous(limits =c(0,29),breaks=c(0,4,8,12,16,20,24,28,32,36,40))

FigS3F<-ggplot(data_traits, aes(x = Shelter.attempts.time))+
  theme_bw()+
  my_theme+
  geom_histogram(colour="black", fill="lightblue", binwidth = 10)+
  geom_density(aes(y=10*..count..),alpha = 0.3, fill = "grey40")+
  labs(y= "Absolute frequency", x = "Time spent attempting to enter the shelter (s)")+
  scale_x_continuous(limits =c(0,130),breaks=c(0,10,20,30,40,50,60,70,80,90,100,110,120))


temp.shelter<-Effect("Attempt",temp_shelter_lm,xlevels=list(Attempt=c(1:28)))

FigS3G<-ggplot(as.data.frame(temp.shelter),aes(Attempt,fit))+
  geom_line(size=1.0)+
  geom_point(size=2.5)+
  geom_ribbon(fill="lightblue",alpha=0.3,aes(ymin=lower,ymax=upper))+
  ylab("Time spent attempting to enter the shelter (s)")+
  xlab("Attempt number")+
  scale_x_continuous(breaks=c(0,4,8,12,16,20,24,28))+
  scale_y_continuous(limits=c(0,5))+
  theme_bw()+
  my_theme


temp.shelter.attempts<-Effect("Minute",temp_shelter_attempts_lm,xlevels=list(Minute=c(1:12)))

FigS3H<-ggplot(as.data.frame(temp.shelter.attempts),aes(Minute,fit))+
  geom_line(size=1.0)+
  geom_point(size=2.5)+
  geom_ribbon(fill="lightblue",alpha=0.3,aes(ymin=lower,ymax=upper))+
  ylab("Shelter entry attempts")+
  xlab("Minute")+
  scale_x_continuous(breaks=c(1:12))+
  theme_bw()+
  my_theme
  
