# Supplementary material for: Individual differences in inhibitory control may influence how endangered eels deal with river barriers during migration
Source: Anim Cogn. 2026 Mar 7;29(1):32. doi: 10.1007/s10071-026-02056-2 (PMC12979361; doi:10.1007/s10071-026-02056-2)
Supplement: Supplementary file 1 — Supplementary Material 1 [file 10071_2026_2056_MOESM1_ESM.zip › ESM_2/Dataset.xlsx]

## Sheet: Info
Individual differences in inhibitory control may influence how endangered eels deal with river barriers during migration
Gaia De Russi1,*, Mattia Lanzoni2, Giuseppe Castaldelli2, Cristiano Bertolucci1, Angelo Bisazza3, Tyrone Lucon-Xiccato1
1Department of Life Sciences and Biotechnology, University of Ferrara, Ferrara, Italy.
2Department of Environmental and Prevention Sciences, University of Ferrara, Ferrara, Italy.
3Department of General Psychology, University of Padova, Padova, Italy.
*Correspondence: gaia.derussi@unife.it
Dataset	Subjects' value for each measured variable
Corridors.time	Time spent for each swimming attempt
Starting.sector.time	Time spent in the starting sector for each entry
Barrier.time	Time spent blocked in the barrier in each trial
Shelter.time	Time spent tryng to enter the shelter for each trial
Shelter.time.attempts	Shelter entering attempts made each minute

## Sheet: Dataset
Id	Upstream.swimming.attempts	Perc.corridors	Perc.switches	Barrier.first.trial	Barrier.total	Unsuccessful.trial	Shelter.attempts	Shelter.attempts.time
Id01	56	1.00829	76.7857	2.93	28.17	80	19	87.76
Id02	93	0.486625	73.1183	3.58	21.67	100	28	123.14
Id03	61	0.658292	86.8852	4.57	21.42	60	19	80.44
Id04	10	5.99496	50	2.45	19.12	80	20	37.4
Id05	48	0.951625	93.75	0	14.27	60	16	37.6494
Id06	53	0.768292	71.6981	31.15	44.18	80	28	49.98
Id08	20	0.768292	80	0	2.87	20	27	56.27
Id09	25	1.14579	84	0	4.82	40	21	49.9646
Id10	53	0.742458	83.0189	1.86	18.14	100	20	36.2175
Id11	48	1.05746	83.3333	0	6.06	40	16	37.16
Id13	35	0.568292	91.4286	1.81	12.36	80	20	66.41
Id15	43	1.50054	65.1163	0	12.72	40	11	27.32
Id16	57	0.376625	77.193	3.43	19.24	100	17	98.62

## Sheet: Corridors.time
ID	Attempt	Time
id01	1	21.919
id01	2	27.319
id01	3	6.199
id01	4	15.159
id01	5	158.359
id01	6	59.199
id01	7	116.359
id01	8	34.439
id01	9	293.7
id01	10	159.04
id01	11	30.599
id01	12	94.159
id01	13	28.279
id01	14	27.119
id01	15	22.639
id01	16	22.239
id01	17	29.039
id01	18	26.319
id01	19	35.279
id01	20	37.879
id01	21	31.839
id01	22	32.919
id01	23	91.959
id01	24	7.9
id01	25	24.199
id01	26	33.599
id01	27	40.919
id01	28	11.959
id01	29	12.479
id01	30	6.879
id01	31	2.359
id01	32	21.479
id01	33	15.879
id01	34	21.639
id01	35	8.439
id01	36	22.639
id01	37	19.279
id01	38	18.239
id01	39	10.919
id01	40	3.319
id01	41	22.079
id01	42	39.639
id01	43	2.839
id01	44	47.839
id01	45	65.919
id01	46	31.399
id01	47	20.959
id01	48	2.319
id01	49	2.759
id01	50	32.599
id01	51	6.519
id01	52	2.559
id01	53	13.319
id01	54	69.199
id01	55	38.279
id02	1	11.599
id02	2	2.679
id02	3	1.759
id02	4	17.879
id02	5	2.359
id02	6	15.279
id02	7	13.719
id02	8	30.799
id02	9	2.959
id02	10	14.039
id02	11	11.359
id02	12	1.159
id02	13	19.839
id02	14	18.599
id02	15	5.719
id02	16	4.959
id02	17	6.639
id02	18	21.119
id02	19	3.199
id02	20	5.719
id02	21	13.359
id02	22	8.919
id02	23	4.199
id02	24	7.879
id02	25	6.279
id02	26	19.679
id02	27	26.079
id02	28	6.479
id02	29	8.119
id02	30	2.639
id02	31	6.599
id02	32	13.039
id02	33	49.199
id02	34	7.519
id02	35	16.519
id02	36	17.839
id02	37	13.999
id02	38	24.519
id02	39	22.679
id02	40	1.919
id02	41	3.959
id02	42	2.799
id02	43	13.479
id02	44	6.919
id02	45	11.999
id02	46	25.919
id02	47	1.399
id02	48	1.959
id02	49	5.119
id02	50	15.839
id02	51	8.679
id02	52	25.359
id02	53	19.039
id02	54	2.519
id02	55	17.559
id02	56	2.999
id02	57	47.919
id02	58	1.039
id02	59	36.079
id02	60	1.479
id02	61	3.799
id02	62	14.879
id02	63	29.599
id02	64	3.319
id02	65	10.239
id02	66	4.599
id02	67	84.16
id02	68	39.079
id02	69	9.519
id02	70	7.559
id02	71	17.759
id02	72	37.559
id02	73	6.079
id02	74	32.599
id02	75	6.679
id02	76	25.519
id02	77	18.479
id02	78	8.879
id02	79	37.24
id02	80	3.239
id02	81	28.519
id02	82	15.559
id02	83	14.999
id02	84	11.679
id02	85	75.319
id02	86	33.719
id02	87	17.959
id02	88	2.599
id02	89	39.871
id02	90	5.279
id02	91	8.079
id02	92	30.479
id02	93	16.079
id03	1	9.039
id03	2	14.079
id03	3	19.039
id03	4	13.879
id03	5	6.359
id03	6	15.159
id03	7	18.24
id03	8	18.479
id03	9	17.679
id03	10	15.759
id03	11	7.799
id03	12	0.24
id03	13	12.359
id03	14	5.199
id03	15	19.359
id03	16	1.199
id03	17	9.319
id03	18	20.919
id03	19	37.439
id03	20	2.439
id03	21	40.24
id03	22	10.759
id03	23	31.799
id03	24	10.999
id03	25	81.679
id03	26	38.399
id03	27	47.919
id03	28	35.519
id03	29	1.519
id03	30	12.999
id03	31	37.439
id03	32	4.759
id03	33	2.799
id03	34	46.079
id03	35	2.119
id03	36	56.879
id03	37	2.319
id03	38	10.439
id03	39	15.839
id03	40	21.479
id03	41	47.439
id03	42	1.919
id03	43	17.879
id03	44	4.679
id03	45	32.679
id03	46	1.839
id03	47	4.679
id03	48	46.559
id03	49	23.079
id03	50	38.519
id03	51	2.719
id03	52	15.679
id03	53	86.159
id03	54	55.119
id03	55	50.079
id03	56	4.719
id03	57	16.399
id03	58	11.239
id03	59	57.799
id03	60	809.983
id04	1	735.559		22.839	0.00951625
id04	2	446.318
id04	3	143.879
id04	4	493.126
id04	5	11.079
id04	6	22.159
id04	7	8.759
id04	8	346.239
id04	9	141.639
id05	1	155.039
id05	2	97.759
id05	3	1.439
id05	4	13.239
id05	5	1.239
id05	6	36.879
id05	7	1.479
id05	8	19.279
id05	9	5.599
id05	10	1.119
id05	11	14.359
id05	12	50.359
id05	13	16.079
id05	14	35.479
id05	15	8.879
id05	16	12.799
id05	17	109.199
id05	18	2.239
id05	19	38.639
id05	20	2.22
id05	21	33.406
id05	22	36.759
id05	23	15.639
id05	24	31.999
id05	25	24.279
id05	26	1.839
id05	27	11.759
id05	28	21.399
id05	29	1.319
id05	30	2.079
id05	31	13.119
id05	32	29.639
id05	33	24.279
id05	34	8.519
id05	35	25.519
id05	36	28.439
id05	37	7.239
id05	38	57.519
id05	39	33.999
id05	40	5.839
id05	41	26.479
id05	42	56.347
id05	43	98.919
id05	44	194.279
id05	45	107.707
id05	46	515.559
id06	1	2.119
id06	2	29.639
id06	3	21.679
id06	4	20.159
id06	5	56.199
id06	6	19.999
id06	7	1.119
id06	8	23.039
id06	9	22.439
id06	10	2.519
id06	11	5.319
id06	12	19.999
id06	13	11.119
id06	14	20.599
id06	15	7.279
id06	16	17.799
id06	17	30.799
id06	18	0.439
id06	19	43.479
id06	20	14.039
id06	21	10.959
id06	22	27.199
id06	23	13.759
id06	24	8.759
id06	25	4.24
id06	26	12.359
id06	27	20.479
id06	28	38.879
id06	29	18.439
id06	30	2.199
id06	31	5.559
id06	32	1.159
id06	33	46.639
id06	34	24.839
id06	35	75.359
id06	36	56.959
id06	37	48.759
id06	38	38.359
id06	39	5.039
id06	40	9.759
id06	41	103.519
id06	42	2.959
id06	43	1.159
id06	44	22.759
id06	45	6.359
id06	46	3.119
id06	47	2.399
id06	48	6.119
id06	49	4.999
id06	50	63.439
id06	51	52.039
id06	52	31.439
id06	53	287.559
id08	1	18.439
id08	2	48.519
id08	3	22.119
id08	4	9.799
id08	5	24.879
id08	6	8.759
id08	7	26.359
id08	8	9.519
id08	9	1.039
id08	10	14.159
id08	11	29.839
id08	12	4.679
id08	13	1210.45
id08	14	4.559
id08	15	2.799
id08	16	31.319
id08	17	57.875
id08	18	1.959
id08	19	706.959
id09	1	24.759
id09	2	26.879
id09	3	38.199
id09	4	31.559
id09	5	31.319
id09	6	27.799
id09	7	23.919
id09	8	56.839
id09	9	1.519
id09	10	8.439
id09	11	22.439
id09	12	32.679
id09	13	14.639
id09	14	140.479
id09	15	475.319
id09	16	137.227
id09	17	27.199
id09	18	333.959
id09	19	2.359
id09	20	245.612
id09	21	1.679
id09	22	3.599
id09	23	4.119
id09	24	299.999
id10	1	10.559
id10	2	25.999
id10	3	4.919
id10	4	10.039
id10	5	9.319
id10	6	46.119
id10	7	59.599
id10	8	26.879
id10	9	27.519
id10	10	0.839
id10	11	28.559
id10	12	4.359
id10	13	36.639
id10	14	41.799
id10	15	12.039
id10	16	68.119
id10	17	19.359
id10	18	5.639
id10	19	199.227
id10	20	41.959
id10	21	27.119
id10	22	9.679
id10	23	72.039
id10	24	1.599
id10	25	4.359
id10	26	11.679
id10	27	0.839
id10	28	35.159
id10	29	6.839
id10	30	63.759
id10	31	31.399
id10	32	90.639
id10	33	3.639
id10	34	10.119
id10	35	4.279
id10	36	236.387
id10	37	4.559
id10	38	177.519
id10	39	7.119
id10	40	92.239
id10	41	184.599
id10	42	16.279
id10	43	41.119
id10	44	12.547
id10	45	6.719
id10	46	5.319
id10	47	62.84
id10	48	3.359
id10	49	6.719
id10	50	21.199
id11	1	8.279
id11	2	11.039
id11	3	16.199
id11	4	19.959
id11	5	8.639
id11	6	9.839
id11	7	20.199
id11	8	17.959
id11	9	25.719
id11	10	26.599
id11	11	25.039
id11	12	3.279
id11	13	3.319
id11	14	9.559
id11	15	71.559
id11	16	9.079
id11	17	26.759
id11	18	27.399
id11	19	22.839
id11	20	32.039
id11	21	20.199
id11	22	105.919
id11	23	1.239
id11	24	41.759
id11	25	110.107
id11	26	38.239
id11	27	4.799
id11	28	45.279
id11	29	26.199
id11	30	29.839
id11	31	8.199
id11	32	82.199
id11	33	66.839
id11	34	95.159
id11	35	349.507
id11	36	55.399
id11	37	47.159
id11	38	17.799
id11	39	24.719
id11	40	39.799
id11	41	5.799
id11	42	2.559
id11	43	279.787
id11	44	30.399
id13	1	18.279
id13	2	1.159
id13	3	41.039
id13	4	89.319
id13	5	40.359
id13	6	8.679
id13	7	26.319
id13	8	1.519
id13	9	15.079
id13	10	13.759
id13	11	2.759
id13	12	43.719
id13	13	1.279
id13	14	245.76
id13	15	3.359
id13	16	4.639
id13	17	3.559
id13	18	71.079
id13	19	70.987
id13	20	295.079
id13	21	65.399
id13	22	1.199
id13	23	1.879
id13	24	73.027
id13	25	1.119
id13	26	1.719
id13	27	2.759
id13	28	127.479
id13	29	0.719
id13	30	13.639
id13	31	4.559
id13	32	3.679
id13	33	117.919
id15	1	18.999
id15	2	29.039
id15	3	2.279
id15	4	25.439
id15	5	96.719
id15	6	51.48
id15	7	28.279
id15	8	4.359
id15	9	39.759
id15	10	63.759
id15	11	46.679
id15	12	45.119
id15	13	50.879
id15	14	26.159
id15	15	323.227
id15	16	68.199
id15	17	26.199
id15	18	76.239
id15	19	28.519
id15	20	7.359
id15	21	1.839
id15	22	56.679
id15	23	58.559
id15	24	34.107
id15	25	1.919
id15	26	119.759
id15	27	2.879
id15	28	2.159
id15	29	1.399
id15	30	3.919
id15	31	5.999
id15	32	37.919
id15	33	1.919
id15	34	38.519
id15	35	48.319
id15	36	83.039
id15	37	1.919
id15	38	50.439
id15	39	132.45
id15	40	40.399
id16	1	35.759
id16	2	7.159
id16	3	6.679
id16	4	8.399
id16	5	10.559
id16	6	1.439
id16	7	1.119
id16	8	8.799
id16	9	7.639
id16	10	9.319
id16	11	9.639
id16	12	9.039
id16	13	9.879
id16	14	10.439
id16	15	9.639
id16	16	1.439
id16	17	11.119
id16	18	13.039
id16	19	1.439
id16	20	1.479
id16	21	16.479
id16	22	15.679
id16	23	13.159
id16	24	20.599
id16	25	22.479
id16	26	8.919
id16	27	16.319
id16	28	2.279
id16	29	4.399
id16	30	8.079
id16	31	21.079
id16	32	2.199
id16	33	3.199
id16	34	6.799
id16	35	21.599
id16	36	19.039
id16	37	15.919
id16	38	23.639
id16	39	20.439
id16	40	26.719
id16	41	2.519
id16	42	4.759
id16	43	0.959
id16	44	2.599
id16	45	63.799
id16	46	2.44
id16	47	1.8
id16	48	15.399
id16	49	42.159
id16	50	31.359
id16	51	3.759
id16	52	1.519
id16	53	0.999
id16	54	1.079
id16	55	119.244
id16	56	103.119
id16	57	3.919

## Sheet: Starting.sector.time
ID	Attempt	Time
id01	1	11.839
id01	2	0.001
id01	3	0.001
id01	4	0.001
id01	5	0.001
id01	6	0.001
id01	7	1.679
id01	8	0.001
id01	9	9.239
id01	10	35.598
id01	11	0.001
id01	12	0.001
id01	13	0.001
id01	14	2.079
id01	15	5.319
id01	16	0.001
id01	17	5.399
id01	18	0.001
id01	19	0.001
id01	20	4.359
id01	21	0.001
id01	22	8.119
id01	23	5.359
id01	24	5.439
id01	25	7.798
id01	26	9.679
id01	27	1.079
id01	28	0.001
id01	29	11.679
id01	30	9.919
id01	31	0.001
id01	32	0.001
id01	33	9.479
id01	34	13.519
id01	35	5.839
id01	36	11.959
id01	37	11.839
id01	38	6.919
id01	39	12.479
id01	40	0.001
id01	41	0.001
id01	42	23.239
id01	43	11.519
id01	44	0.001
id01	45	0.001
id01	46	7.799
id01	47	2.559
id01	48	7.839
id01	49	0.001
id01	50	10.199
id01	51	18.759
id01	52	6.919
id01	53	24.694
id01	54	15.679
id01	55	0.001
id02	1	5.959
id02	2	5.599
id02	3	3.839
id02	4	0.919
id02	5	2.999
id02	6	9.399
id02	7	3.239
id02	8	9.599
id02	9	1.039
id02	10	2.759
id02	11	0.001
id02	12	3.119
id02	13	4.079
id02	14	11.159
id02	15	1.439
id02	16	3.599
id02	17	6.359
id02	18	4.159
id02	19	8.319
id02	20	8.279
id02	21	3.399
id02	22	11.079
id02	23	12.439
id02	24	9.799
id02	25	4.319
id02	26	18.959
id02	27	8.959
id02	28	8.959
id02	29	10.359
id02	30	15.839
id02	31	0.001
id02	32	9.879
id02	33	11.879
id02	34	0.001
id02	35	34.599
id02	36	0.001
id02	37	85.359
id02	38	12.559
id02	39	6.719
id02	40	18.239
id02	41	4.279
id02	42	17.479
id02	43	2.199
id02	44	39.519
id02	45	0.001
id02	46	12.199
id02	47	1.439
id02	48	0.001
id02	49	5.679
id02	50	29.639
id02	51	19.599
id02	52	1.159
id02	53	1.079
id02	54	0.001
id02	55	6.24
id02	56	3.639
id02	57	45.759
id02	58	1.319
id02	59	2.479
id02	60	8.119
id02	61	2.719
id02	62	8.319
id02	63	5.279
id02	64	5.479
id02	65	0.001
id02	66	10.959
id02	67	1.479
id02	68	10.854
id02	69	0.001
id02	70	5.279
id02	71	0.001
id02	72	0.001
id02	73	0.001
id02	74	14.879
id02	75	0.001
id02	76	24.999
id02	77	5.959
id02	78	0.001
id02	79	52.279
id02	80	17.759
id02	81	1.159
id02	82	0.001
id02	83	27.239
id02	84	0.001
id02	85	78.999
id02	86	5.959
id02	87	8.199
id02	88	3.479
id02	89	13.439
id02	90	0.001
id02	91	17.119
id02	92	33.959
id02	93	0.001
id02	94	22.119
id03	1	8.639
id03	2	6.639
id03	3	11.919
id03	4	1.999
id03	5	1.279
id03	6	9.719
id03	7	7.599
id03	8	6.079
id03	9	4.079
id03	10	0.001
id03	11	8.759
id03	12	39.159
id03	13	7.119
id03	14	2.719
id03	15	5.919
id03	16	0.001
id03	17	16.479
id03	18	6.359
id03	19	0.001
id03	20	5.639
id03	21	0.001
id03	22	27.086
id03	23	0.001
id03	24	1.359
id03	25	6.719
id03	26	14.079
id03	27	5.319
id03	28	3.159
id03	29	6.039
id03	30	0.001
id03	31	1.079
id03	32	0.001
id03	33	0.001
id03	34	11.639
id03	35	0.001
id03	36	5.199
id03	37	0.001
id03	38	0.001
id03	39	8.039
id03	40	0.001
id03	41	2.199
id03	42	0.001
id03	43	4.039
id03	44	15.879
id03	45	0.001
id03	46	0.001
id03	47	6.359
id03	48	3.119
id03	49	6.966
id03	50	7.199
id03	51	2.359
id03	52	10.199
id03	53	2.159
id03	54	33.119
id03	55	2.159
id03	56	0.001
id03	57	0.001
id03	58	11.959
id03	59	2.079
id03	60	19.279
id03	61	7.439
id04	1	6.199
id04	2	7.199
id04	3	1.999
id04	4	14.879
id04	5	2.159
id04	6	7.839
id04	7	4.439
id04	8	2.679
id04	9	4.742
id04	10	2.319
id05	1	28.359
id05	2	7.519
id05	3	1.919
id05	4	1.919
id05	5	1.439
id05	6	5.159
id05	7	14.759
id05	8	16.879
id05	9	0.001
id05	10	8.079
id05	11	1.319
id05	12	10.119
id05	13	0.001
id05	14	2.799
id05	15	0.001
id05	16	0.001
id05	17	6.759
id05	18	6.919
id05	19	15.399
id05	20	3.279
id05	21	0.001
id05	22	3.559
id05	23	0.001
id05	24	16.559
id05	25	13.519
id05	26	0.001
id05	27	6.919
id05	28	0.001
id05	29	1.159
id05	30	2.999
id05	31	2.799
id05	32	9.679
id05	33	0.001
id05	34	150.719
id05	35	1.959
id05	36	0.001
id05	37	2.519
id05	38	24.119
id05	39	2.079
id05	40	8.359
id05	41	13.279
id05	42	19.679
id05	43	26.359
id05	44	0.001
id05	45	0.001
id05	46	0.001
id05	47	8.039
id06	1	12.759
id06	2	1.479
id06	3	2.199
id06	4	8.639
id06	5	30.159
id06	6	10.559
id06	7	14.839
id06	8	20.599
id06	9	8.719
id06	10	30.279
id06	11	1.519
id06	12	35.039
id06	13	12.239
id06	14	32.479
id06	15	9.919
id06	16	8.36
id06	17	5.719
id06	18	14.439
id06	19	19.759
id06	20	17.279
id06	21	20.159
id06	22	3.879
id06	23	2.839
id06	24	59.627
id06	25	10.679
id06	26	10.679
id06	27	2.56
id06	28	18.999
id06	29	39.799
id06	30	5.639
id06	31	0.001
id06	32	50.959
id06	33	16.519
id06	34	29.279
id06	35	24.599
id06	36	16.679
id06	37	38.839
id06	38	10.079
id06	39	7.499
id06	40	20.959
id06	41	0.001
id06	42	8.119
id06	43	33.439
id06	44	2.159
id06	45	28.279
id06	46	2.479
id06	47	9.199
id06	48	94.319
id06	49	2.599
id06	50	7.959
id06	51	88.479
id06	52	4.079
id06	53	43.919
id06	54	49.963
id08	1	7.879
id08	2	1.079
id08	3	12.199
id08	4	1.439
id08	5	4.679
id08	6	0.001
id08	7	6.279
id08	8	5.039
id08	9	0.001
id08	10	6.639
id08	11	10.639
id08	12	23.799
id08	13	5.239
id08	14	1.079
id08	15	5.279
id08	16	16.479
id08	17	1.239
id08	18	8.479
id09	1	10.919
id09	2	9.439
id09	3	0.799
id09	4	2.839
id09	5	1.199
id09	6	7.439
id09	7	2.959
id09	8	12.399
id09	9	6.479
id09	10	45.399
id09	11	38.479
id09	12	20.239
id09	13	255.039
id09	14	4.678
id09	15	5.479
id09	16	68.479
id09	17	6.279
id09	18	1.279
id09	19	1.919
id09	20	2.639
id09	21	43.359
id09	22	7.374
id09	23	11.799
id09	24	0.001
id09	25	24.879
id10	1	3.919
id10	2	10.119
id10	3	0.001
id10	4	1.879
id10	5	3.999
id10	6	7.279
id10	7	0.001
id10	8	5.359
id10	9	11.359
id10	10	0.001
id10	11	10.559
id10	12	8.799
id10	13	19.919
id10	14	0.001
id10	15	2.199
id10	16	22.239
id10	17	15.919
id10	18	6.079
id10	19	9.759
id10	20	22.839
id10	21	5.719
id10	22	13.519
id10	23	16.319
id10	24	2.679
id10	25	9.759
id10	26	3.239
id10	27	8.239
id10	28	8.439
id10	29	2.159
id10	30	133.519
id10	31	0.001
id10	32	4.639
id10	33	5.039
id10	34	3.719
id10	35	19.039
id10	36	2.079
id10	37	21.919
id10	38	2.079
id10	39	2.919
id10	40	11.759
id10	41	0.001
id10	42	6.959
id10	43	0.001
id10	44	18.799
id10	45	6.359
id10	46	7.279
id10	47	1.199
id10	48	0.001
id10	49	0.001
id11	1	6.159
id11	2	6.159
id11	3	9.559
id11	4	1.999
id11	5	1.239
id11	6	6.239
id11	7	10.159
id11	8	5.359
id11	9	9.719
id11	10	0.001
id11	11	7.999
id11	12	0.001
id11	13	14.439
id11	14	3.399
id11	15	4.08
id11	16	0.001
id11	17	2.959
id11	18	0.001
id11	19	10.159
id11	20	5.519
id11	21	11.279
id11	22	0.001
id11	23	7.199
id11	24	5.879
id11	25	3.959
id11	26	15.759
id11	27	27.719
id11	28	1.599
id11	29	16.439
id11	30	9.359
id11	31	3.759
id11	32	15.599
id11	33	0.001
id11	34	14.799
id11	35	16.199
id11	36	5.119
id11	37	14.799
id11	38	0.001
id11	39	0.001
id11	40	29.359
id11	41	126.519
id11	42	0.001
id11	43	22.399
id11	44	39.999
id13	1	9.119
id13	2	0.001
id13	3	9.399
id13	4	11.999
id13	5	7.319
id13	6	0.001
id13	7	4.719
id13	8	0.001
id13	9	0.001
id13	10	5.679
id13	11	1.759
id13	12	13.679
id13	13	17.039
id13	14	3.519
id13	15	0.001
id13	16	15.359
id13	17	0.001
id13	18	0.001
id13	19	1.719
id13	20	8.999
id13	21	1.559
id13	22	0.919
id13	23	0.001
id13	24	286.679
id13	25	0.001
id13	26	27.439
id13	27	0.001
id13	28	1.119
id13	29	0.001
id13	30	10.959
id13	31	23.559
id13	32	0.001
id13	33	1.359
id13	34	386.124
id15	1	6.839
id15	2	2.239
id15	3	17.479
id15	4	0.559
id15	5	0.001
id15	6	24.239
id15	7	9.839
id15	8	0.001
id15	9	0.001
id15	10	22.999
id15	11	7.679
id15	12	27.199
id15	13	36.479
id15	14	15.519
id15	15	35.799
id15	16	1.319
id15	17	14.319
id15	18	15.679
id15	19	14.559
id15	20	0.001
id15	21	0.001
id15	22	19.159
id15	23	39.919
id15	24	0.001
id15	25	34.519
id15	26	39.839
id15	27	2.239
id15	28	28.439
id15	29	1.559
id15	30	1.799
id15	31	7.279
id15	32	2.639
id15	33	3.159
id15	34	34.639
id15	35	46.439
id15	36	2.159
id15	37	48.199
id15	38	26.999
id15	39	21.439
id15	40	15.039
id15	41	30.439
id16	1	5.799
id16	2	5.519
id16	3	2.079
id16	4	3.239
id16	5	1.879
id16	6	11.839
id16	7	1.119
id16	8	0.999
id16	9	6.279
id16	10	0.879
id16	11	0.001
id16	12	10.999
id16	13	18.679
id16	14	15.199
id16	15	11.199
id16	16	9.559
id16	17	0.879
id16	18	20.839
id16	19	0.001
id16	20	0.919
id16	21	11.559
id16	22	12.959
id16	23	4.039
id16	24	10.799
id16	25	12.679
id16	26	0.001
id16	27	15.119
id16	28	0.001
id16	29	10.439
id16	30	5.359
id16	31	14.159
id16	32	0.001
id16	33	0.001
id16	34	2.839
id16	35	15.479
id16	36	10.479
id16	37	13.399
id16	38	1.599
id16	39	37.559
id16	40	52.827
id16	41	0.001
id16	42	49.799
id16	43	0.001
id16	44	41.839
id16	45	4.959
id16	46	8.8
id16	47	0.001
id16	48	400.199
id16	49	10.479
id16	50	89.627
id16	51	61.599
id16	52	0.001
id16	53	48.839
id16	54	91.399
id16	55	335.239
id16	56	24.59
id16	57	3.719

## Sheet: Barrier.time
ID	Trial	Time
Id01	1	2.93
Id01	2	0
Id01	3	6.94
Id01	4	14.39
Id01	5	3.91
Id02	1	3.58
Id02	2	4.57
Id02	3	3.72
Id02	4	5.23
Id02	5	4.57
Id03	1	4.57
Id03	2	0
Id03	3	11.59
Id03	4	5.26
Id03	5	0
Id04	1	2.45
Id04	2	6.83
Id04	3	0
Id04	4	4.72
Id04	5	5.12
Id05	1	0
Id05	2	0
Id05	3	1.3
Id05	4	9
Id05	5	3.97
Id06	1	31.15
Id06	2	0
Id06	3	2.3
Id06	4	7.43
Id06	5	3.3
Id08	1	0
Id08	2	0
Id08	3	0
Id08	4	0
Id08	5	2.87
Id09	1	0
Id09	2	0
Id09	3	0
Id09	4	4.12
Id09	5	0.7
Id10	1	1.86
Id10	2	1.78
Id10	3	1.3
Id10	4	5.99
Id10	5	7.21
Id11	1	0
Id11	2	0
Id11	3	2.74
Id11	4	0
Id11	5	3.32
Id13	1	1.81
Id13	2	2.27
Id13	3	4.64
Id13	4	3.64
Id13	5	0
Id15	1	0
Id15	2	5.76
Id15	3	0
Id15	4	6.96
Id15	5	0
Id16	1	3.43
Id16	2	5.61
Id16	3	2.05
Id16	4	3.14
Id16	5	5.01

## Sheet: Shelter.time
ID	Attempt	Time
Id01	1	1.71
Id01	2	8.18
Id01	3	13.98
Id01	4	6.12
Id01	5	1.59
Id01	6	7.78
Id01	7	4.86
Id01	8	1.6
Id01	9	1.8
Id01	10	3.47
Id01	11	4.59
Id01	12	5.07
Id01	13	2.78
Id01	14	8.9
Id01	15	2.6
Id01	16	3.5
Id01	17	3.14
Id01	18	1.95
Id01	19	4.14
Id02	1	6.46
Id02	2	4.92
Id02	3	5.31
Id02	4	1.35
Id02	5	2.51
Id02	6	1.75
Id02	7	4.12
Id02	8	8.61
Id02	9	1.82
Id02	10	5.06
Id02	11	2.72
Id02	12	2.54
Id02	13	7.71
Id02	14	3.69
Id02	15	3.74
Id02	16	2.05
Id02	17	4.86
Id02	18	2.15
Id02	19	2.54
Id02	20	4.07
Id02	21	14.17
Id02	22	3.3
Id02	23	2.18
Id02	24	2.18
Id02	25	9.38
Id02	26	4.41
Id02	27	4.41
Id02	28	5.13
Id03	1	4.85
Id03	2	4.66
Id03	3	2.56
Id03	4	4.36
Id03	5	3.79
Id03	6	2.34
Id03	7	3.6
Id03	8	7.72
Id03	9	0.86
Id03	10	8.14
Id03	11	3.83
Id03	12	14.2
Id03	13	3.92
Id03	14	0.9
Id03	15	2.9
Id03	16	6.46
Id03	17	0.88
Id03	18	3.79
Id03	19	0.68
Id04	1	0.33
Id04	2	0.34
Id04	3	0.35
Id04	4	0.71
Id04	5	2.05
Id04	6	0.94
Id04	7	1.18
Id04	8	0.36
Id04	9	3.74
Id04	10	3.7
Id04	11	4.97
Id04	12	1.05
Id04	13	2.78
Id04	14	2.3
Id04	15	0.2
Id04	16	3.42
Id04	17	1.03
Id04	18	1.92
Id04	19	2.47
Id04	20	3.56
Id05	1	3.39
Id05	2	3.98
Id05	3	0.21
Id05	4	4.51
Id05	5	1.9
Id05	6	1.33
Id05	7	2.4
Id05	8	3.34
Id05	9	1.41
Id05	10	0.119444
Id05	11	3.05
Id05	12	3.14
Id05	13	0.37
Id05	14	3.85
Id05	15	2.4
Id05	16	2.25
Id06	1	0.61
Id06	2	1.28
Id06	3	0.84
Id06	4	0.91
Id06	5	1.3
Id06	6	2.52
Id06	7	1.2
Id06	8	1.45
Id06	9	1.02
Id06	10	2.23
Id06	11	0.95
Id06	12	1.81
Id06	13	1.3
Id06	14	3.34
Id06	15	1
Id06	16	1.19
Id06	17	0.92
Id06	18	1.43
Id06	19	0.95
Id06	20	2.01
Id06	21	2.6
Id06	22	3.9
Id06	23	1.45
Id06	24	2.8
Id06	25	1.55
Id06	26	4.39
Id06	27	1.7
Id06	28	3.33
Id08	1	0.95
Id08	2	0.91
Id08	3	0.75
Id08	4	0.44
Id08	5	0.95
Id08	6	1.34
Id08	7	2.11
Id08	8	2.71
Id08	9	3.98
Id08	10	4.01
Id08	11	4.36
Id08	12	1.5
Id08	13	1.95
Id08	14	1.91
Id08	15	1.94
Id08	16	2.04
Id08	17	1.66
Id08	18	1.44
Id08	19	4.99
Id08	20	1.09
Id08	21	2.36
Id08	22	1.88
Id08	23	1.05
Id08	24	2.2
Id08	25	1.91
Id08	26	0.88
Id08	27	4.96
Id09	1	1.97
Id09	2	2.05
Id09	3	1.67
Id09	4	0.214583
Id09	5	5.65
Id09	6	1.9
Id09	7	1.3
Id09	8	2.5
Id09	9	1.42
Id09	10	2.5
Id09	11	1.24
Id09	12	3.74
Id09	13	1.85
Id09	14	1.6
Id09	15	2.83
Id09	16	4.61
Id09	17	1.75
Id09	18	3.08
Id09	19	2.76
Id09	20	2.46
Id09	21	2.87
Id10	1	0.45
Id10	2	1.11
Id10	3	1.44
Id10	4	3.44
Id10	5	2.01
Id10	6	0.7
Id10	7	0.167361
Id10	8	2.74
Id10	9	1.99
Id10	10	0.131944
Id10	11	0.89
Id10	12	3.88
Id10	13	1.75
Id10	14	0.0881944
Id10	15	1.7
Id10	16	1.4
Id10	17	6.01
Id10	18	1.15
Id10	19	2.15
Id10	20	3.02
Id11	1	1.34
Id11	2	2.13
Id11	3	2.24
Id11	4	2.54
Id11	5	2.74
Id11	6	2.01
Id11	7	2.13
Id11	8	2.96
Id11	9	2.15
Id11	10	2.25
Id11	11	2.48
Id11	12	1.96
Id11	13	4.22
Id11	14	1
Id11	15	4.56
Id11	16	0.45
Id13	1	1.18
Id13	2	3.46
Id13	3	2.55
Id13	4	1.78
Id13	5	2.16
Id13	6	1.93
Id13	7	3.61
Id13	8	2.59
Id13	9	1.63
Id13	10	7.96
Id13	11	3.21
Id13	12	9.02
Id13	13	7.33
Id13	14	2.25
Id13	15	6.15
Id13	16	1.47
Id13	17	0.61
Id13	18	2
Id13	19	3.37
Id13	20	2.15
Id15	1	2.14
Id15	2	1.86
Id15	3	0.98
Id15	4	3.95
Id15	5	4.71
Id15	6	3.23
Id15	7	0.8
Id15	8	1.19
Id15	9	5.31
Id15	10	0.45
Id15	11	2.7
Id16	1	6.27
Id16	2	8.2
Id16	3	6.12
Id16	4	9.47
Id16	5	5.41
Id16	6	3.71
Id16	7	2.36
Id16	8	2.32
Id16	9	3.96
Id16	10	5.54
Id16	11	3.9
Id16	12	2.1
Id16	13	9.48
Id16	14	4.95
Id16	15	4.3
Id16	16	3.65
Id16	17	16.88

## Sheet: Shelter.time.attempts
ID	Minute	Attempts
Id01	1	1
Id01	2	2
Id01	3	4
Id01	4	2
Id01	5	1
Id01	6	3
Id01	7	1
Id01	8	2
Id01	9	0
Id01	10	2
Id01	11	0
Id01	12	1
Id02	1	2
Id02	2	4
Id02	3	3
Id02	4	3
Id02	5	3
Id02	6	2
Id02	7	3
Id02	8	2
Id02	9	2
Id02	10	2
Id02	11	0
Id02	12	2
Id03	1	2
Id03	2	3
Id03	3	2
Id03	4	2
Id03	5	2
Id03	6	2
Id03	7	1
Id03	8	1
Id03	9	2
Id03	10	0
Id03	11	1
Id03	12	1
Id04	1	2
Id04	2	1
Id04	3	3
Id04	4	3
Id04	5	1
Id04	6	2
Id04	7	0
Id04	8	1
Id04	9	1
Id04	10	3
Id04	11	2
Id04	12	1
Id05	1	1
Id05	2	0
Id05	3	3
Id05	4	2
Id05	5	2
Id05	6	2
Id05	7	1
Id05	8	1
Id05	9	2
Id05	10	1
Id05	11	0
Id05	12	1
Id06	1	3
Id06	2	2
Id06	3	4
Id06	4	3
Id06	5	1
Id06	6	2
Id06	7	4
Id06	8	2
Id06	9	1
Id06	10	2
Id06	11	2
Id06	12	2
Id08	1	3
Id08	2	4
Id08	3	2
Id08	4	4
Id08	5	3
Id08	6	2
Id08	7	1
Id08	8	2
Id08	9	2
Id08	10	1
Id08	11	3
Id08	12	0
Id09	1	3
Id09	2	1
Id09	3	3
Id09	4	2
Id09	5	2
Id09	6	2
Id09	7	1
Id09	8	2
Id09	9	1
Id09	10	3
Id09	11	0
Id09	12	1
Id10	1	2
Id10	2	3
Id10	3	1
Id10	4	4
Id10	5	1
Id10	6	2
Id10	7	1
Id10	8	1
Id10	9	1
Id10	10	1
Id10	11	2
Id10	12	1
Id11	1	3
Id11	2	1
Id11	3	2
Id11	4	2
Id11	5	2
Id11	6	1
Id11	7	1
Id11	8	0
Id11	9	1
Id11	10	1
Id11	11	1
Id11	12	1
Id13	1	3
Id13	2	4
Id13	3	2
Id13	4	1
Id13	5	2
Id13	6	1
Id13	7	1
Id13	8	2
Id13	9	0
Id13	10	2
Id13	11	1
Id13	12	1
Id15	1	0
Id15	2	3
Id15	3	2
Id15	4	0
Id15	5	0
Id15	6	3
Id15	7	1
Id15	8	0
Id15	9	1
Id15	10	1
Id15	11	0
Id15	12	0
Id16	1	2
Id16	2	2
Id16	3	1
Id16	4	1
Id16	5	3
Id16	6	2
Id16	7	1
Id16	8	1
Id16	9	1
Id16	10	0
Id16	11	1
Id16	12	2
